# Supplementary material for: Metformin hydrolase is a recently evolved nickel-dependent heteromeric ureohydrolase
Source: Nat Commun. 2024 Sep 14;15:8045. doi: 10.1038/s41467-024-51752-5 (PMC11399263; doi:10.1038/s41467-024-51752-5)
Supplement: Supplementary file 4 — Supplementary Data 1 [file 41467_2024_51752_MOESM4_ESM.xlsx]

## Sheet: Gene fragments
All fragments were ordered at Twist Bioscience:
An_MefH
	Fragment 1	TTAAGAAGGAGATATACATATGTGCCAGGTATGCGGCTGCGGGCCTGAGAACATTCGCATTGACGGCAAGAGCGGCGGGGGTGACCACGAGCACCTGCATGCCCATCACCATGATGATGACGATCATCATCATCACCATGATGGGCACCATCACCACGACCACGATGACGGACATCATCACCACCACCACGGCGACGCCCACGGTCACGTTCATGGCGACGGCGACATGCATGAGCACCGGCATTCCGTTGCTGGGGCGGGTCCTGGTGATCTGCATTTCGGCAAGGATGCCGCCAAGACCCATGTTCCGGGCATGAGCCAGAAGCGGCTGGTGCAGATCGAGCAGGATATCCTGGCCAAGAACGGCATGTTTGCCGACGACGTCCGCGACGAACTCAG…
	Fragment 2	ATCTGTTGGGAGGAACAGCATGGCTTGGAGCCACCCGCAGTTCGAAAAAGTGGAAAACCTGTACTTTCAAGGTGCTATGCTTGATCGAAAAACAGAGACAGCAAAGTGGCAATTCACGCCACATCAACATCGCGGCCCCGCCGAGCAGTTCGGCGAGAATGACCACATCTACTCGCCGAAGCTGCACAATGGTTCGTTCAAATCCAGGGGGCTCGCCACCTTTATGGGCGCGCCCTATTGCCCGCCGGATCGCCACAAGATCCGCGAGATGGGTGCCAAGATATGCTTCCTGGCCGTGCCGTGGGACCAGGGCCAGATCGTGCGCGCCGGCGCCTCGCAAGGCGCCGCGGGGCTGCGCGACGCGACGACGCAGTATTTTCCCTACATGTTCGAATACGA…
	Fragment 3	TCAGGGAGGAGATTAAGTCATGAACCCAGCAAAATCCTATGCCCATCTGTTCTCGCCGCTTGGCGGCGACGCCGGCGACAACTACCGGGCGCCCGGCCTGATCACGTTCCTGCGTTCGGCTCACGTGCCGCTGAATGCCGAAGCGCTGAAGGCCTGCGGTGCGAAATACGCCTTCGTCGGCGTGCCGTTCGACGAGGGTAACATCGGCAAGCCCGGCTCGGAGGATGCTCCGCGCGAGTTCCGCCTCATCACGCAGGAGTATTTTTCCTACTGGTTCGAATACAATGTCGACCTGCATGGCAAGGCTGTCGATTGCGGCGACGTTTCGATGCCGAAGGTCAGCCCCGAGGTGGCCCATGAGCGCATCTATCGTGCGGTCCGCGAAGTGCTGAAGTCCGG…
Pm_MefH
	Fragment 1	CCTGTACTTTCAAGGTGCTATGCTGGACCGTAAGACTGAAACCGCCAAATGGCAGTTTACTCCTCACCAGCACCGTGGACCGGCAGAACAATTTGGGGAAAACGATCATATTTATTCCCCTAAATTGCATAACGGCTCATTTAAGAGCCGTGGCTTAGCTACGTTCATGGGTGCCCCGTACTGTCCCCCAGACCGTCATAAAATTCGGGAAATGGGCGCCAAAATTTGTTTTCTTGCGGTACCTTGGGATCAAGGGCAAATTGTCCGGGCAGGGGCATCACAGGGTGCAGCTGCCCTTAGAGATGCTACCACACAATACTTCCCATATATGTTTGAGTATGATGTGGATTTGCTTAGTTTCTTTCGAGTGGTGGATTGTGGTGATGTACCTACTGTACC…
	Fragment 2	GAATTCTCAGGGAGGAGGTTAAGTCATGAATCCGGCGAAGTCGTATGCGCACCTTTTCTCACCCTTGGGCGGTGATGCTGGGGATAATTATAGAGCCCCAGGATTAATAACATTTCTGCGCAGCGCCCATGTCCCATTGAACGCTGAGGCTTTAAAAGCATGTGGGGCAAAGTATGCATTTGTTGGTGTCCCATTTGATGAAGGGAATATTGGGAAACCGGGTAGTGAAGACGCCCCACGTGAATTTCGGCTGATTACCCAAGAATACTTCTCTTATTGGTTTGAGTATAACGTAGATTTACACGGTAAAGCAGTGGACTGTGGTGATGTAAGCATGCCCAAAGTATCTCCTGAAGTAGCGCACGAACGGATTTACCGCGCAGTACGTGAGGTACTCAA…
	Fragment 3	CGCCTTTGGGAGAGGTAAAAATGTGCCAGGTATGCGGCTGCGGGCCTGAGAACATTCGCATTGACGGCAAGAGCGGCGGGGGTGACCACGAGCACCTGCATGCCCATCACCATGATGATGACGATCATCATCATCACCATGATGGGCACCATCACCACGACCACGATGACGGACATCATCACCACCACCACGGCGACGCCCACGGTCACGTTCATGGCGACGGCGACATGCATGAGCACCGGCATTCCGTTGCTGGGGCGGGTCCTGGTGATCTGCATTTCGGCAAGGATGCCGCCAAGACCCATGTTCCGGGCATGAGCCAGAAGCGGCTGGTGCAGATCGAGCAGGATATCCTGGCCAAGAACGGCATGTTTGCCGACGACGTCCGCGACGAACTCA…
Hyph_DmgH
	Fragment 1	TTAAGAAGGAGATATACATATGTGCGGCGTATGCGGCTGCAGCAGTCACGATGGGCATGCGCAGAATGCCCAATATCACGAGCATCAGCATAAGCATTCAACGATCGAGCTTCATGCTGTTGAACTCGATATCCTCGCAAAAAATAATGCCTACGCGGCTGAAAATAGGAGGCGTTTCGAAAAAAACGGCATAGTCGCCTTCAACTTCTTGTCTAGCCCCGGAGCGGGAAAGACGACGCTGCTTGTGAAAACGTTGGCGGCGTTAAAAGCACGGCTTAGCGTCGCGGTAATCGAAGGGGACCAGGAAACGTCGATCGATGCGCATCGAATAAAGGCGGTTGGCATTCCTGCTGTGCAGATTAACACGGGACGAGGCTGCCATCTCGATGCGCATATGGT…
	Fragment 2	CTGTTGGGAGGAACAGCATGGCGTGGAGTCATCCCCAGTTTGAGAAGGTTGAGAATTTATATTTCCAGGGAGCAATGAGTCGCGATGCATTGTCATGGGACCACATTCCCCACCAACATCAAGGACCACAGCAACAAGCGGGCCCGAACGACCATGTTTATTCCCCTAAGCTCCACAACGGAACTTTCAAATCACAGGGAATAAGCACCTTTATGGGTGCTCCGTATTGTCCACCAGACCGACATATTATTAAAGAAATGGGTGCTAAGGTGTGTTTTCTCGGTGTACCATGGGACCAAGGTCAAGTAGTGCGTGCCGGAACTAGCCAAGGGGCTGCTGGTATTCGTGAGGCCTCTACCCAGTATTTCCCGTACATGTTTGAGTACGATGTTGACCTGC…
	Fragment 3	GTGAGAGATAGTGAACCATGAACCCAGCCAAATCTTATGCACACTTGTTCTCTCCATTAGGTGGCGACGATGCAGACAATTACCGGGCTCCGGGCCAACTTACGTTCCTGCGGTCTGAACACGTCCCTTTAGAGACCGCTGCACTTAAGAAGCATGGAGCCCGTTTCGCATTCGTTGGTGTACCGTTTGACGAAGGTAATGTTGGGAAACCAGGGTCGGAAGATGGGCCACGTGAGTTCCGTATTGCTAGTCAAGAGTACCTTAGTTACTGGTTCGAATTCGGTGTAGACCTTAATGGCCTTGCTGTGGACTGTGGTGACGTCCCTATGCCTAAGGTGAATCCGGATACTGCACGCGCGAAGATATACAAGGCAGTGAAGACAGTTCTTGAGGCCGGGG…

## Sheet: Primer
All primers were ordered at SigmaAldrich
sequence (5'->3')	purpose
ATGTATATCTCCTTCTTAAAGTTAAAC	backbone generation
TGAGCACTCGAGCACCAC	backbone generation
CCTGTACTTTCAAGGTGCTATGCATGAGCACCAGCATTC	Aminobacter DmgH Operon +HypAB fwd +GA overhang
GGTGGTGCTCGAGTGCTTACGGTTGCTTGCCCTGCTG	Aminobacter DmgH operon 1st agmatinase rev + GA overhang
GGTGGTGCTCGAGTGCTTACTCTGCGGCGACCAGAT	Aminobacter DmgH operon rev +2nd agmatinase +GA overhang
CCTGTACTTTCAAGGTGCTATGAACCCAGCAAAATCCTAC	Aminobacter DmgH operon 2nd agmatinase only fwd +GA overhang
[Phos]ATGCATGAGCACCAGCATTC	remove His-TEV from pET24-His-TEV-DmgH operon fwd
[Phos]GCTGTTCCTCCCAACAGATAAC	for pET24-DmgH Operon intro of His-TEV at 1st agmatinase rev
ATGGCTAGCCATCATCACCATCATCACGTGGAAAACCTGTACTTTCAAGGTGCTATGCTTGATCGAAAAGCAGAC	introduction of His-TEV at 1st agmatinase in pET24-DmgH Operon fwd
GAAGGAGATATACATATGTGCCAGGTATGCGGCTG	Introduce HypB extension into pET24-dHis-MetOp +GA fwd
GGAATGCTGGTGCTCATGC	Introduce HypB extension into pET24-dHis-MetOp +GA rev
[Phos]ATGGCTAGCCATCATCACCATCATCACGTGGAAAACCTGTACTTTCAAGGTGCTATGAATCCGGCGAAGTCG	remove 1st Agmat from MetOperon PMD1 fwd (with MS306)
TCATGGCTGTTTACCTTGTTG	remove 2nd Agmat from MetOperon PMD1
[Phos]CGCCTTTGGGAGAGGTAAAAATG	remove 2nd AGmat from MetOperon PMD1 fwd
[Phos]TTACTCAGCCGCCACTAAGTC	remove HypAB from pET24-His-MetOp PMD1 (with MS300)
[Phos]GCCGGGCATGCAGCTCATG	Introduce mutations in DmgHa universal rev
AACACCTCGCCGGAATGCTATG	introduce point mutation into DmgHa S288N
TCTTCCTCGCCGGAATGCTATG	introduce point mutation into DmgHa T288S
TCTACCGCGCCGGAATGCTATG	introduce point mutation into DmgHa S288A
AACTCCGCGCCGGAATGCTATGG	introduce complete mutation stretch into DmgHa STS to NSA
GGGTGGCTCCAAGCCATGCTGTTCCTCC	change His-TEV to Strep-TEV
GCAGTTCGAAAAAGTGGAAAACCTGTACTTTCA	change His-TEV to Strep-TEV
CTCAGGGAGGAGATTAAGTC	for exchange of DmgHa
ACTTAATCTCCTCCCTGAGAATTC	backbone generation for exchange of 2nd Agmat of DmgH fwd
[Phos]TGCCACCTCGACGCCGGACCC	1st agmat point mutation S184C fwd
GTCGACATGCAGGTAGCCCATC	1st agmat point mutation S184C rev
ATGAACCCAGCAAAATCCTAC	remove DmgHa Strep-tagged DmgHb
	Vector backbone of pET24 derivative for Gibson assembly cloning were either generated by restriction enzym digest by NotI (Pm-MefH) or by whole plasmid PCR.
