# Supplementary material for: Metformin hydrolase is a recently evolved nickel-dependent heteromeric ureohydrolase
Source: Nat Commun. 2024 Sep 14;15:8045. doi: 10.1038/s41467-024-51752-5 (PMC11399263; doi:10.1038/s41467-024-51752-5)
Supplement: Supplementary file 6 — Source Data [file 41467_2024_51752_MOESM6_ESM.xlsx]

## Sheet: Figure 1
Figure 1C
Figure 1D
	DmgH			MefH_An			MefH_Pm
Mef	0	0	0	14.9945	12.604	13.0207	30.2383	32.1062	35.33
DMGd	22.2438	21.3405	21.7587	1.22531	0.355465	1.2504	1.39442	1.20427	0.777495
Figure 1E
	Ni			Mn			Zn			Co
MefH_Pm	10.1465	10.0942	11.7048	0.687396	0.677083	0.624551	0.313493	0.211856	0.353193	0.763546	0.756793	0.74209
Figure 1F
mM	DmgH			MefH_An			MefH_Pm
0.15625	3.09406	4.40044	3.57536	0.782308	0.719282	0.774363	1.54527	1.05907	1.17737
0.3125	9.00716	8.31959	8.9384	1.52083	1.50833	1.4125	2.10617	2.80526	2.91147
0.625	20.4208	19.1832	20.9709	2.87917	2.9375	2.95	3.58737	3.643	4.51532
1.25	38.7789	35.8911	38.0226	6.55	6.3125	6.6875	8.74153	7.82646	9.879
2.5	52.3928	51.774	51.9115	13.35	14.3242	14.0571	17.2185	12.346	12.8042
5	93.2344	85.3274	91.9968	20.2208	22.0417	19.95	21.1278	24.5058	23.1971
10	127.75	128.369	131.738	32.5042	30.1667	34.3875	46.303	50.2558	48.5835
12.5	156.56	152.915	146.727	41.4833	39.5125	39.1125	58.8969	57.4859	64.3173
25	266.983	249.175	252.476	57.4708	59.0208	62.3792	112.086	111.241	116.673
50	361.593	354.717	368.675	99.7583	101.854	100.408	190.955	182.833	181.768
65	352.242	336.084	352.586	112.2	121.408	116.312	206.381	191.321	212.273
80	390.608	393.909	388.82	132.883	122.383	133.85	212.621	223.291	221.53
100	420.517	418.111	421.961	136.909	128.613	139.886	220.99	243.766	239.184
Figure 1G
T [°C]	DmgH		T [°C]	MefH_An			T [°C]	MefH_Pm
10	6.55901	7.42457	15	4.08444	3.75754	3.34813	15	10.6842	10.4376	10.1575
13	7.34931	7.85736	20	6.12891	6.47977	5.94074	20	15.496	14.8833	15.4336
16	8.30896	8.59121	25	9.10186	9.47346	8.5907	25	19.5111	19.0778	18.55
19	9.41914	9.58849	30	13.9101	13.1791	12.7414	30	24.8222	22.5167	23.9722
22	11.5831	11.7712	35	17.8035	18.6032	17.3799	35	24.8222	26.2055	30.6611
25	14.2738	14.8948	40	22.244	20.8566	21.9912	40	32.0611	32.0944	32.9444
28	17.7549	18.9404	45	24.2732	25.4256	25.2402	45	38.2056	39.0444	37.4889
31	22.0828	22.572	50	25.703	27.6726	27.3118	50	39.3944	39.8389	41.6722
34	25.6015	25.3757	55	25.4398	27.3721	26.6865	55	32.2889	36.0722	35.4222
37	28.1041	30.1551	60	8.79303	8.41671	8.24893	60	13.8167	10.7556	12.6556
40	30.5879	32.6201	65	1.79048	1.53904	1.92997
43	33.4104	32.2249
46	38.9989	36.5716
49	37.8323	38.7543
52	40.3914	39.3565
55	42.9128	43.1386
58	42.1601	42.5741
61	36.8915	35.2544
64	20.2575	19.4108
67	8.00789	8.19606
70	3.96231	4.20692
73	3.11556	3.00266
76	2.45697	2.56987
79	2.62632	3.05911

## Sheet: Figure 3
Figure 3B
		specific activity [nmol*mg^-1*min^-1]
		dimethylguanidine			metformin
	MefHa/DmgHb	0.364431	0.489023	0.37332	15.6997	13.788	13.9655
	DmgHa/MefHb	3.38319	3.36646	3.22428
	native DmgH	22.2438	21.3405	21.7587
	DmgHa(S288N)/ DmgHb	3.24193	2.57747	2.64177
	DmgHa(T289S)/ DmgHb	51.0708	49.8999	48.952
	DmgHa(S290A)/ DmgHb	0.708093	0.757784	0.807475
	DmgHa(STS--NSA)/ DmgHb	0.447468	0.514379	0.355465
	DmgHa(STS--NSA,S184C)/ DmgHb	0.35065	1.1039	0.645023	0.180104	0.208351	0.200978

## Sheet: Figure 4
t [h]	Ammonia			t [h]	DMGd			t [h]	Mef
0	0.01	0.011	0.011	0	0.012	0.012	0.013	0	0.002	0.005	0.007
7.42	0.04	0.045	0.04	7.5	0.017	0.016	0.016	7.42	0.01	0.012	0.015
14.33	0.108	0.108	0.106	23.5	0.08	0.077	0.071	14.33	0.02	0.019	0.019
21.33	0.276	0.305	0.34	31.5	0.117	0.109	0.106	21.33	0.015	0.019	0.026
28.08	0.835	0.795	0.78	39.5	0.177	0.184	0.172	28.08	0.019	0.018	0.018
35.42	2.043	2.031	1.95	47.5	0.287	0.28	0.277	35.42	0.016	0.018	0.017
42.25	3.865	3.92	3.82	55.5	0.487	0.474	0.458	42.25	0.015	0.019	0.023
50.75	5.68	5.42	5.39	63.5	0.785	0.749	0.71	50.75	0.017	0.017	0.015
59.92	4.97	5.18	4.99	71.42	1.03	1.046	1.066	59.92	0.016	0.018	0.017
				79.5	1.05	1.092	0.97	79.5	0.021	0.019	0.019

## Sheet: SI Figure 3
	GU [peak area *10^6]	GU [µM]
	128637	10
	313084	25
	644188	50
	1148075	100
	2402283	250
	159062	10
	344724	25
	578438	50
	1049921	100
	2429147	250
	99896	10
	269093	25
	597430	50
	982151	100
	2445467	250
	3718762	500
	4160925	500
	3897017	500

## Sheet: SI Figure 6
		Ni			Zn			Mn
	DmgH	8.13518	10.2586	11.0934	0.812913	0.598657	0.523037	1.78312	0.676041	1.72867

## Sheet: SI Figure 7
SI Figure 7 A
Ni [ppm]	Standard			Sample
0	105.19	99.79	89.29
0.2	776.1	798.24	799.16
0.5	2310.54	2322.1	2317.12
1	4684.3	4707.89	4655.93
2	9256.87	9171.4	9294.26
5	24886.9	24962.3	24859.3
10	49863.2	49665.7	49880.4
1.44				6981.62	6924.22	6932.68
SI Figure 7 B
Mn [ppm]	Mn Standard			Sample
0	9.27	51.75	25.74
0.2	22335.1	23289.7	23728.4
0.5	70077.1	70838.1	70607.9
1	144485	143382	143710
2	288738	287215	289525
5	756538	758678	758891
10	1516325	1515754	1519411
0.26				33535.4	33413.5	33398.8

## Sheet: SI Figure 8
Substrate [mM]	AnMefH			DmgH
0.078125	1.91721	2.22187	2.32857	3.68601	-5.60857	0.139393
0.15625	4.95435	5.78456	5.31074	36.8285	38.4184	39.2745
0.3125	15.1987	12.7664	12.5814	72.0501	69.115	69.2373
0.625	37.1821	33.5283	31.313	115.955	112.53	123.782
1.25	68.6115	68.0301	64.1204	200.095	190.678	195.448
2.5	110.778	112.035	106.15	249.242	255.723	249.975
5	125.947	126.77	114.683	327.634	325.31	348.669
10	143.451	128.924	122.28	418.012	416.544	449.931
12.5	139.545	148.306	127.19	451.521	426.45	433.543
25	154.089	159.147	145.367	500.562	490.901	485.153
50	164.877	154.806	160.617	532.359	529.669	507.044

## Sheet: SI Figure 11
>Anii_1.pro/1-357 LOCUS WP_108608919 357 aa linear BCT 18-AUG-2020
HNGSFKSRGLATFMGAPYCPPGAKICFLAVPWDQGQIVRAGASQGASGLREATTQYFPYMFEYDVDLLSRVVDCGDVPTVPGNNIKSQEYTTDYVTECLEGGAKVILFGGDHSLPIPGAKALSKFTKMGYLHVDSHLDAGPDWAGNLITNSGTPRALDLPNCNARNMAHMGSRNGLNPKDWWDFYVDNEIRVVTMPEMIERGLEVCANEIFERVKADTLYFTWDTDSIDMSCMPGSTSPECYGLKGREAIQFARIAGRHGCDILDVVELCPYFDSSQIAKMTVHYLGSRAQTLR
>"AminobacterspAP02_1.pro" LOCUS PWK60300 357 aa linear BCT 22-MAY-2018
HNGSFKSRGLATFMGAPYCPPGAKICFLAVPWDQGQIVRAGASQGASGLREATTQYFPYMFEYDVDLLSRVVDCGDVPTVPGNNIKSQEYTTDYVTECLEGGAKVILFGGDHSLPIPGAKALSRFTKMGYLHVDSHLDAGPDWAGNLITNSGAPRALDLPNCNARNMAHMGSRNGLNPKDWWDFYVDNDIRVVTMPEMIERGLEVCANEIFERVKADTLYFTWDTDSIDMSCMPGSTSPECYGLKGREAIQFARIAGRHGCDILDVVELCPYFDSSQIAKMTVHYLGSRAQTLR
>"AminobacterMET1_1.pro" LOCUS WP_267322173 357 aa linear BCT 01-DEC-2022
HNGSFKSRGLATFMGAPYCPPGAKICFLAVPWDQGQIVRAGASQGAAGLRDATTQYFPYMFEYDVDLLSRVVDCGDVPTVPGNNIKSQEYTADYVTECLEGGAKVILFGGDHSLPIPGAKALSRFTKMGYLHVDCHLDAGPDWAGNLITNSGAPRALDLPNCNARNMAHMGSRNSLNPKDWWDFYVDNEIRVVTMPEMIERGLEVCANEIFERVKTDSLYFTWDTDSIDISCMPANSAPECYGLKGREVIQLARIAGRHGCDILDIVELCPDFDPSQIAKMTVHYLGSRAQTLR
>EYN52_02810.pro/1-355 LOCUS HHZ66832 355 aa linear ENV 04-MAY-2020
HNGAFKSRGLATFMGAPYCPPNAKICFLGVPWDQGQMVRAGTSQGPSGLREASTQYLPYMFEYDVDLMSHPVDCGDIPIVPGNNERSHEYIYQYVTECLEGGAKVILCGGDHSVPIPGARALSNFHRIGYLHIDCHLDSAPDWEGNPNTNSGPARAFDLPNCSGHNMAHMGSRNGLNPKDWVDFWIDNKVRLIPMQEVVDRGIEACTREIFEIAWTDGVYWSWDTDSLDASCMPGTTAPETFGIKSREAIQHARIAGTYGADIFEISELCPMFDVSHMIKLACHYLGSRAKTLR
>Acidiferrobacterales_1.pro/1-355 LOCUS MDE0309565 355 aa linear ENV 23-FEB-2023
HNGVFKSRGLSTFMGAPYCPPGAKICFLGVPWDQGQMVRAGTSQGPSGIREASTQYSPYMFEFDVDLMSRPVDCGDVPIVPGNNERSHEYIYQYVTECLEGGAKVILCGGDHSVPIPGSRALSDFHKIGYLHVDCHLDSAPDWEGTPFTNSGPARAFDLPNCSGENMAHMCSRNGLNPKDWVDFWVDNAVRMIPMQEVVDRGIEACSKEIFEIAWTDGIYWSWDTDSLDASCMPGTTAPETFGLKPREAIKHARIAGTYGADIFEISELTPHFDVSDMIKLACQYLGSRAKTLR
>Oceanospirillaceae_1.pro/1-359 LOCUS MDC1507598 359 aa linear BCT 01-FEB-2023
HNGNFKAEGILTFMGAPYCAPGAKICFLGAPWDQGTIVRTGTSSGPHGIREASSQYFSYLFEYDVDLLTKVVDCGDIPIVPGNNELSQQYMCDYVTECLEGGAKVILVGGDHSVPIPGARGLSQYMSMGYLHVDCHLDAAVDWAGIEITNSGPTETLKMPNVSSKNMAHMGSRNGLNPKDWMDFWVDNDMPIIPMSEVIERGIETCGRKILDRAWTEAVYLSWDTDSMDCSIMPGTSCPESYGLNARESIAFARLVGEYGVDVFELAELAPIFDVSDIAKLACQYLGSRAATLR
>Thermoleophilaceae_1dist.pro/1-323 LOCUS MBA3263600 323 aa linear ENV 28-JUL-2020
QAFGPMAHGIISMLGAPHVPADARLAFLGVPYDGANVGRPGSALGPQGLRIASQEYFSWSFEWDVDLREGLVDCGDTRIVVGNAERTHQNVEADVTKILTGGAIPIAIGGDHSLPIPCARALSTFLRMGYLAIDAHMDAGYSVDGEKETNSGVARASELPNVRPENVAIVGVRGSLNPREWLDLIRERGISMYPMREVKERGVEAVLKDALDRVWTDGVYVTWDTDSVDAAYAPGTTEPEPGGLTSHEIIDAARIIGERGFTALDNVELAPIYDLSGIGKLVWCVLAEALYANA
>Gammaproteobacteria_1.pro/1-355 LOCUS MCY3770293 355 aa linear ENV 06-DEC-2022
HNGAFKSRGLATFMGAPYCPPGARVCFLGVPWDQGQMVRAGTSQGPSGIREASTQYSPYMFEFDVDLMTRPVDCGDIPIVPGNNERSHEYIYQYVTECLEGGAKVILCGGDHSVPIPGSRALSDFHTIGYLHVDCHLDSAPDWEGSPYTNSGPARAFDLPNCHGRNMAHMCSRNGLNPKDWVDFWIDNNVRMVPMQEVVDRGIEACTREIFDLAWTDAVYWSWDTDSLDASCMPGTTAPETFGLKPREAIQHARIAGTYGADVFEISELTPHFDVSDMIKLACQYLGSRAKTLR
>"Mesorhizobium/1-355 sp_1.pro" LOCUS HET9535787 355 aa linear ENV 31-JAN-2024
HNGAFKSRGLATFMGAPYCPPGAKICFLACPWDQGQIVRAGTSQGASGLREATTQYFPYMFEYDVDILTKVVDCGDIPNVPGNNAKSHELIDQYVTECLEGGAKVIMCGGDHSLPIPGSRALSRYKKIGYLHVDAHLDAGPDWAGNKITNSGPARAIELPNCSAQNMAHMGSRNSLNPKDWWDFYVDNNIRVIAMSEVVKRGIEACAEDIFKIAWTDAVYFSWDTDSIDISCMPGSTSPECFGLKGREAIELARVAGKYGCDVLEVVELAPYFDVSHMIKMAAHYLGSRARTLI
>Porticoccaceae_1.pro/1-355 LOCUS HIL60000 355 aa linear ENV 23-NOV-2020
HNGAFKSRGLATFMGAPYCPPGAKICFLGVPWDQGQMVRAGTSQGPAGLREASTQYFPYMFEYDVDLMTRPVDCGDIPIVPGNNERSHEYIYQYVTECLEGGAKVILCGGDHSVPIPGARALSDFHKIGYLHIDCHLDSAPDWEGNPATNSGPARAFDLPNCSGENMAHMGSRNGLNPKDWVDFWIDNNVRLVPMQEVVDRGIETCTKEIFEIAWTDGIYWSWDTDSLDASCMPGTTAPETFGIKSREAIQHARVAGTFGADVFEISELCPQFDVSDMIKLACHYLGSRAQTLQ
>Hyphomicrobium_1.pro/1-354 LOCUS HVZ03923 354 aa linear ENV 11-JAN-2024
HNGTFKSQGISTFMGAPYCPPGAKVCFLGVPWDQGQVVRAGTSQGAAGIREASTQYFPYMFEYDVDLLTKVVDCGDVPIVPGNNIKSHEYIYQYISECLHGGAKVILCGGDHSVPIPGARALSDFHKIGYLHVDCHLDAAPDWAGNAYTNSGPSRALDLPNCSSKNLVHMGSRNGLNPKDWHDFFVDNDVRCMPMSEVVSRGVVECTKDIFTRAWTDGVYFSWDTDSIDSSCMPGTTAPECFGLKGREIIQLARTAGTYGADILEVSELCPQFDVSHIIKTACHFLGSRAKTLR
>Chloroflexi_1.pro/1-330 LOCUS OGN86878 330 aa linear ENV 20-OCT-2016
RARLL-QSGLPSFIGAPWIACGATVAILGVPFDQATVYRSGSSHGPKGLRAASEQFLPYLGEYDIDLFEHLVDCGDVPVVPGNAARSRAVINEYVGRVLDAGALPICVGGDHSIPIAIMDAVSERFKLGYLHFDAHLDTQPDVNGEKFTNSGVSRAAERDNVDGKNVAVVGIRGALNPPEQFQFARDHGIAVFTMRQIEARGIEAVVRDALDRVTTQGFYVTWDTDVIDCSAMPGTDGPEPGGLTSREVLRAAELVGARRPLGMDIVELTPAYDHPSFCRLACNVLGGMATGGE
>Rhodospirillaceae_1.pro/1-355 LOCUS MCY4408413 355 aa linear ENV 06-DEC-2022
HNGSFKSSGIATFLGAPYCPPGAKICFLGVPWDQGQMVRAGTSQGPAGLREASTQYFPYMFEYDVDLVSRPVDCGDVPIVPGNNDLSHEYIHQYITECLEGGAKVIFCGGDHSAPIPGSRALSDFHRIGYLHIDCHLDSAPDWGGIDNTNSGPARAFDLPNCDGANMAHMGSRNGLNPKDWYDFYVDNDVRLIPMMEVVERGVESCTREIFEIAWTDAVYCSWDTDSLDAGCMPGTTAPECFGIKSREAIQLARIAGTYGADVLEISELCPQFDVSQMTKLACHYLGSRAQTLR
>Anii_2.pro/1-348 LOCUS WP_183263614 348 aa linear BCT 25-DEC-2023
AGDNYRAPGLITFLRSAHVPLGAKYAFVGVPFDEGNVGKPGSEDGPREFRLVSQEYFSYWFEYNVDLHGKAVDCGDVSMPKVSPEVAHERIYRAVREVLKSGLTPIICGGDRSISIAAARALSDHIKMGYMHFSAQLDMADSWAGERNLACAMARITELPNLDIRNVAHLGARNAMNPKDHVDLSKERGLHYDSMFDLFDGGIYPLVERSIERVWTDAQYLSFNFNVMDSSAAPGVTSTEPGGIESREMMRIADMIAKRGSSVIDLTELCPIFDISGTARLAARLMASLAAQNG
>"Aminobactersp_AP02_2.pro" LOCUS WP_109578694 348 aa linear BCT 25-DEC-2023
AGDNYRAPGLITFLRSAHVPLGAKYAFVGVPFDEGNVGKPGSEDGPREFRLVSQEYFSYWFEYNVDLHGKAVDCGDVSMPKVSPEVAHERIYRAVREVLKSGLTPIICGGDRSISIAAARALSDHIKMGYMHFGAQLDMADSWAGERNLACAMARITELPNLDIRNVAHLGARNAMNPKDHIDLSKERGMRYDTMFDLIDGGIFPLVERSIDRVWTDAQYLSFNFNVMDSSAAPGVTSTEPGGIESREMMRIADMIAKRGGSVIDLTELCPIFDISGTARLAARLMASLAAQDG
>"AminobacterMET1_2.pro" LOCUS MCX8571215 348 aa linear BCT 29-NOV-2022
AGDNYRAPGLITFLRSAHVPLGAKYAFVGVPFDEGNIGKPGSEDAPREFRLITQEYFSYWFEYNVDLHGKAVDCGDVSMPKVSPEVAHERIYRAVREVLKSGLIPIICGGDRSISITAARALSDHIKMGYMHFGAQLDMADSWAGERNLACAMARITELPNLDIRNVAHLGARNAMNPKDHIDLSKERGLQYDSMFDLFDAGIYPLVERSIDRVWTDAQYLGFNFNVMDSSTAPGVTSTEPGGLESREMMRIVDMIAKRGGSVIDLTELCPIFDISGTARLAARLMASLAAQDG
>EYN52_02805.pro/1-343 LOCUS HHZ66831 343 aa linear ENV 04-MAY-2020
DPENFKTLGIITFLRSPQVPMGARYAFLGIPYDEGNVGKPGSEEGAQAFRMATHEYFPYWFEYQVDLEGSCVDCGNVRIPKVAPQLAHERIYRAVKEVLSAGVVPIICGGDHSISIAATKALSDHIKMGYLHFGAQLDMADNWAGEKITSCTLARVTELANLPAENVAHIGARNSLNPKDHIDLANERGIRFYPMFETLERGIENVVGEATDRVWTAAQYVSFNMNIMDASVAPGVTTPEPAGLESREMMTVASMLGRRGSSIIEISELSPVFDVSGTSKLAARMMAAEAKERG
>Acidiferrobacterales_2.pro/1-344 LOCUS MDE0309566 344 aa linear ENV 23-FEB-2023
DPENFKSLGVVTFMRSAQVDMGARFAFVGIPYDEGNVGKPGSEDGPQAFRIASHEYFPYWFEYRVDLTGTCVDCGNVRVPKVRPELAHDRIYQAIREVLAANITPVICGGDRSISISAAKALSDHIKMGYMHFGAHLQTADTWAGEKMASCTLARVSELANVDTANIAHVGARNSMNPRDHIDLAKSRGIRFHSMDEVVERGVKSVVNEAADQVWTSAQYLSFNMNILDASAAPGVTAPEPGGFESREMMQTATLLGERGCNLIEVSELAPVFDVSGTSKLAARLMAAMARQRG
>Oceanospirillaceae_2.pro/1-346 LOCUS MDC1507957 346 aa linear BCT 01-FEB-2023
GADNYRSPSHISFLRQPFVSLDAPYVFIGVPFSEGSVGRSGSEEAPLAFRVGSLDYFSFWFEFMVDLHKTVVDAGDIPLPRADPKLAHERIYNAVRKVLAAGKIPIICGGDRSISIPVAKALSDHLKMGYMHLGAHLDMADNWAGETHLSNAMARITELRNLDMANCAHIGARNSSNLKDHVDLAKHRGLRFYPMYEALDRGIDDVMDDAVARVWTDAQYLSLNLNILDSSAAPGVTATETGGLESRELMRIAKKISDCGHSVIDVTELCPMSDVSESCRTAVRIMAGIQKVHG
>Rhodospirillaceae_2.pro/1-344 LOCUS MCY4408579 344 aa linear ENV 06-DEC-2022
EADNYRAPGQITFLRSEHVALSARYAFVGVPFDEGNIGKPGSEEGPREFRLASQEYFPYWFEYQVDLNGSSVDCGDVQMPKVNPELSRQRIYKAVREILAAGLTPIICGGDRSLSIPATQALSDHIKMGYLHFGAHLDLADTWAGESNLSCALSRITELPNLASDNVSHVGARNSLNPKDWIDLARERGIRFFPMFELLERGVDDVAAEAIGRAWTDAQYVSFNFNVMDASMAPGVTAAEPGGIESREMMRIAGLLGARGGSVIEISELCPIFDVSGTSRLAVRILAALAQSRG
>Solirubrobacteraceae_12.pro/1-324 LOCUS MEA2285041 324 aa linear ENV 27-DEC-2023
QAFGSMAHGIISMLGAPYCPPGAKLAFLGVPYDGANVGRPGSALGPQGLRIASQEYFSWSFEWDIDLQEGLVDCGDSKIAVGSAERTHINTEASITKLLQAGVTPVAIGGDHSLPIPCARALSKHLRMGYLAIDAHMDAGYSVDGEKETNSGVARASELPNVRPENVAIVGVRGTLNPREWLELIRERGINMYPMREVKERGMEAVLKDALDRVWTDGVYVTWDTDSVDAAHAPGTTEPEPGGFTSHEIIDAARIIGERGFTAFDNVELAPIYDLSGIGKLVWVVISEMLYANA
>Oceanospirillaceae_3.pro/1-316 LOCUS MDC1507595 316 aa linear BCT 01-FEB-2023
GNDMPRFGGIATMMRLPHVPNDLDVAFVGVPFDIGTSNRSGARFGPRQIRSESCLIRPYNMATRAAPFDQVADIGDVAINTFNIDKSMAIIESAYDDILAQNCKPLTMGGDHTIALPILRSIAKKYPVGIVHVDAHADINDTMFGERIAHTPFRRAIEEKLVDPKRMVQIGLRATGYAADDFDWPREQGVRVVPAEDCWYKSLKPLMSEVREQLGVGPVYITFDIDGLDPAYAAGTGTPEIGGLTIHQGLEIIRGCRGLEVVGGDLVEVAPAYDTTGNALTAAEMLCVFPGVKY
>"Anaerolinea/1-358 sp(single).pro" LOCUS MBA3875531 358 aa linear ENV 28-JUL-2020
EGPGLPQSTLPSFMGAPWVPCGAKAVFLGVPFDQATVYRSGSSHAPRALRYVSEMFLPYLGDFDINVFDHIADVGDVPMIPADAARSRSYIEKYVDQILQADAIPICIGGDHSIPIPIGAALSKRVKFGYIHFDAHIDCQPNFAGERFTNSHVARMIELRNVDPKNVAIVGARGALNPPEQWDFAEKHGIRVYRMIEIEERGIREVVNEALDIVTTDTFYCSLDSDVVDASAMPGTDAPEPGGLTAHEILRACELIGARRPAVLDIVELIPAYDNPAMLRLAGHLLGGMATGGE
>GdmH.pro/1-390 Translate DNA Sequence SynechocystisPCC6803_NC_020286.1_790000-802500(inv).seq(1640,2812)
RGELPHYAGINTFMKAPYLEDKYDVAIVGVPHDSGTTYRPGTRFGPQGIRRISALYTPYNFEMGVDLRESLCDVGDIFTIPANNEKSFDQISKGIAHIFSSGAFPIILGGDHSIGFPTVRGICRHLKVGIIHFDRHVDTQETDLDERMHTCPWFHATNMANAPAKNLVQLGIGGWQVPRQGVKVCRERATNILTVTDITEMSLDAAADFAIARATTDCVWISFDIDCIDAGFVPGTGWPEPGGLLPREALYLLKRIIRETNCGMEVVEVSPPYDISDMSLMATDTMAHLVVSGQ
>Hyphomicrobium_2.pro/1-346 LOCUS HVZ03924 346 aa linear ENV 11-JAN-2024
DADNYRAPGQLTFLRSEHVPLGARFAFVGVPFDEGNVGKPGSEDGPREFRIASQEYLSYWFEFGVDLNGLAVDCGDVPMPKVNPDTARAKIYKAVKTVLEAGVTPIIVGGDRSISIQAARALSDHIAMGCLHFGAHLDLADSWAGEKLLSCAFARITELPNVSSKHVAHIGARNSMNPKDYIDLAKERNIRFYPMFEVFERGIDAVTEEAAEKVWTDAQYLSFNFNVMDASASPGVTAAEPGGLESREMIRVADIIGKRKSSVIDVTELAPVYDVSGTSRLAVRLMAAMARARN
>Porticoccaceae_2.pro/1-342 LOCUS HIL60001 342 aa linear ENV 23-NOV-2020
DPEDFKTLGVITFLRSPQIPMGARYAFMGIPYDEGNVGKPGSEDGAQAFRMASHEYFPYWFEYQVDLEGHCVDCGNVRIPKVSPELAHDRIYRAVTEVLKSGLTPVICGGDHSISIPASRALSDHIKMGYLHLGAHLDMADSWAGEKVTSCSLARITELPNVNSENVSHVGARNSMNPKDHIDLAKSRGVRFFSMFETLDRGVAPVINEAADRLWTTGQYLSINMNVMDASAAPGVTAPEPGGLESREVMQLATILGQKGTSIIEISELSPVYDVSDTSKLAARLMAANCKERG
>Gammaproteobacteria_2.pro/1-344 LOCUS MCY3770292 344 aa linear ENV 06-DEC-2022
DPGNFKSLGVVTFLRSPQIDMGARFAFMGVPYDEGNVGKPGSEEGPQAFRVASHEYFPYWFEYQVDLAGTSVDCGNVRVPKVMPELAHDRIYRAVRTVLASGVTPIICGGDRSISISAAKALSDHIKLGYMHFGAHLEMADSWAGEKMAACTFARVSELPNVNTANMAHVGARNSMNPKDHVELAKKRGIRFHSMDEVLDRGIQSTVNEAADQVWTDAQYLSFNMNILDASAAPGVTAAEPGGFESREMMQTATLLGHRGSSLIEISELAPVFDVSGTAKLAARLMASMAKQRG
>"Mesorhizobium_sp_2.pro" LOCUS HET9535786 347 aa linear ENV 31-JAN-2024
AGDNYRAPNVLTFLRSPYLALGARYAFLGVPFDEGNIGKPGSEEGPREFRLASQEYFTYWFEYNIDLYGTAVDCGDVSMPKVSPDVARDRIYRAVREVLKAGLVPVLVGGDRSLSIAATKALSDHIKMGYLHFGAHLDLADSWAGEENLACALARITELPNLAAGNVSHIGARNSMNPKDWIDLAKDRNIRFVPMREMLKEGVYETAQGAIDRVWTDAQYVSFNFNVMDASAAPGVTATEPGGLESREMMRIAEMIGQKKSTVIDVSELCPVFDVSGTARLAVRIMAALAKARG
>Limnocylindrales_2.pro/1-329 LOCUS HXG39348 329 aa linear ENV 11-JAN-2024
MATVLQATRLPSFLGAPWVACGARAAILGVPFDQATVYRSGSSHGPRGLRQASEQYLPYLGEYDIDLFERLVDCGDVPVVPGDAARSRRLVAEYVGRILDAGAFPILVGGDHSIPIPAMDAVSARVRVGYLHFDAHLDCQPDVAGERFTNSGVARAVERDNVDPRNVALVGIRGALNPPEQFRFVREHGIAVFTMREIGRRGIEAVVADALERVTTAAFYVTWDTDVIDAAAMPGTDGPEPGGLTSGEALRAIELVGARRPIAMDIVELTPAYDP-AGTRLACDVLGGWATGGQ
>Limnocylindrales_1.pro/1-328 LOCUS HXG39349 328 aa linear ENV 11-JAN-2024
SLASPRFTGPPTFARLPHVRTDVDVAIVGVPFDTGVTYRVGGRFGPNAVRAASVMLRPYNPNLGVAPFESCVDYGDVAIVPGYLERSYERIEAAVRPIVEAGVVPLLIGGDHACTLPHLRAT-RSRPVAVIDFDSHTDAWDSYFGERYNHTWMRRAIEEGLVDVAHSIEVGLRGPLYGRDDWDALRELGLDYLTTEEVLDRGPAATAAAIRERVGDRPAFISFDIDVVDPAFAPGTGTPEPGGPSARDALAIVRGLTGIDFVGFDVVEVIPAYDPADQAFLAAEMLSLVALRRA
>PseudomonasHydrolyticaKHPS2.pro/1-357 LOCUS UTH34268 357 aa linear BCT 11-JUL-2022
HNGSFKSRGLATFMGAPYCPPGAKICFLAVPWDQGQIVRAGASQGAAALRDATTQYFPYMFEYDVDLLSRVVDCGDVPNVPGNNIKSQEYTADYVTECLEGGAKVILFGGDHSLPIPGAKALSRFTKMGYLHVDCHLDAAPDWAGNLITNSGAPRALDLPNCNARNMAHMGSRNGLNPKDWWDFYVDNEIRVVTMSEMIERGLEVCANEIFERVKTDSLYFTWDTDSIDISCMPGNSAPECYGLKGREVIQLARIAGRHGCDILDIVEYCPYFDPSQIAKMTVHYLGSRAQTLR
>AminobacterNiigataensisMD1.pro/1-357 LOCUS CAI2935765 357 aa linear BCT 23-NOV-2022
HNGSFKSRGLATFMGAPYCPPGAKICFLAVPWDQGQIVRAGASQGAAGLRDATTQYFPYMFEYDVDLLSRVVDCGDVPTVPGNNIKSQEYTADYVTECLEGGAKVILFGGDHSLPIPGAKALSRFTKMGYLHVDCHLDAGPDWAGNLITNSGAPRALDLPNCNARNMAHMGSRNSLNPKDWWDFYVDNEIRVVTMPEMIERGLEVCANEIFERVKTDSLYFTWDTDSIDISCMPANSAPECYGLKGREVIQLARIAGRHGCDILDIVELCPDFDPSQIVKMTVHYLGSRAQTLR
>AminobacterSpNyZ550.pro/1-357 LOCUS WP_269441423 357 aa linear BCT 24-DEC-2022
HNGSFKSRGLATFMGAPYCPPGAKICFLAVPWDQGQIVRAGASQGAAGLRDATTQYFPYMFEYDVDLLSRVVDCGDVPTVPGNNIKSQEYTADYVTECLEGGAKVILFGGDHSLPIPGAKALSRFTKMGYLHVDCHLDAGPDWAGNLITNSGAPRALDLPNCNARNMAHMGSRNSLNPKDWWDFYVDNEIRVVTMPEMIERGLEVCANEIFERVKTDSLYFTWDTDSIDISCMPANSAPECYGLKGREVIQLARIAGRHGCDILDIVELCPYFDPSQIVKMTVHYLGSRAQTLR
>PseudomonasSpKHPS1.pro/1-357 LOCUS WP_254300333 357 aa linear BCT 16-NOV-2022
HNGSFKSRGLATFMGAPYCPPGAKICFLAVPWDQGQIVRAGASQGAAALRDATTQYFPYMFEYDVDLLSRVVDCGDVPTVPGNNIKSQEYTADYVTECLEGGAKVILFGGDHSLPIPGAKALSRFTKMGYLHVDCHLDAAPDWAGNLITNSGAPRALDLPNCNARNMAHMGSRNGLNPKDWWDFYVDNEIRVVTMSEMIERGLEVCANEIFERVKTDSLYFTWDTDSIDISCMPGNSAPECYGLKGREVIQLARIAGRHGCDILDIVEYCPYFDPSQIAKMTVHYLGSRAQTLR
>PseudomonasMendocina-MET-2.pro/1-364 LOCUS 8SNF_D 364 aa linear BCT 06-MAR-2024
HNGSFKSRGLATFMGAPYCPPGAKICFLAVPWDQGQIVRAGASQGAAALRDATTQYFPYMFEYDVDLLSRVVDCGDVPTVPGNNIKSQEYTADYVTECLEGGAKVILFGGDHSLPIPGAKALSRFTKMGYLHVDCHLDAAPDWAGNLITNSGAPRALDLPNCNARNMAHMGSRNGLNPKDWWDFYVDNEIRVVTMSEMIERGLEVCANEIFERVKTDSLYFTWDTDSIDISCMPGNSAPECYGLKGREVIQLARIAGRHGCDILDIVEFCPYFDPSQIAKMTVHYLGSRAQTLR

## Sheet: SI Figure 13
		DmgH_Hyph
	Mef	0	0	0
	DMGd	35.0391	31.3145	35.8232

## Sheet: SI Figure 15
	Dmgd [mM]	A [nmol*mg-1*min-1]
	0.15625	3.09406	4.40044	3.57536
	0.3125	9.00716	8.31959	8.9384
	0.625	20.4208	19.1832	20.9709
	1.25	38.7789	35.8911	38.0226
	2.5	52.3928	51.774	51.9115
	5	93.2344	85.3274	91.9968
	10	127.75	128.369	131.738
	12.5	156.56	152.915	146.727
	25	266.983	249.175	252.476
	50	361.593	354.717	368.675
	65	352.242	336.084	352.586
	80	390.608	393.909	388.82
	100	420.517	418.111	421.961

[truncated: 1 more sheets: SI Figure 16]
